# Supplementary material for: Building of CuO2@Cu-TA@DSF/DHA Nanoparticle Targets MAPK Pathway to Achieve Synergetic Chemotherapy and Chemodynamic for Pancreatic Cancer Cells
Source: Pharmaceutics. 2024 Dec 19;16(12):1614. doi: 10.3390/pharmaceutics16121614 (PMC11680075; doi:10.3390/pharmaceutics16121614)
Supplement: Supplementary file 1 [file pharmaceutics-16-01614-s001.zip]

Archive with 1 entries (1 files):
- pharmaceutics-3348051-supplementary.pdf
